# Supplementary material for: Knowledge of Obesity and the Elements of a Healthy Diet Among Secondary School Students
Source: Children (Basel). 2025 Nov 30;12(12):1628. doi: 10.3390/children12121628 (PMC12731543; doi:10.3390/children12121628)
Supplement: Supplementary file 1 [file children-12-01628-s001.zip]

Archive with 1 entries (1 files):
- children-3977614-supplementary.pdf
